# Supplementary material for: Forensic characteristics and population genetics of Chinese Kazakh ethnic minority with an efficient STR panel
Source: PeerJ. 2019 Apr 25;7:e6802. doi: 10.7717/peerj.6802 (PMC6487181; doi:10.7717/peerj.6802)
Supplement: Table S1 [file peerj-07-6802-s001.xlsx]

## Sheet: Sheet1
Supplementary Table 1. The pairwise p-values of linkage disequilibrium at 22 STRs in Xinjiang Kazakh population
Loci	D6S477	D18S535	D19S253	D15S659	D11S2368	D20S470	D1S1656	D22-GATA198B05	D16S539	D7S3048	D8S1132	D4S2366	D21S1270	D13S325	D9S925	D3S3045	D14S608	D10S1435	D12S391	D2S1338	D17S1290
D18S535	0.424718	-	-	-	-	-	-	-	-	-	-	-	-	-	-	-	-	-	-	-	-
D19S253	0.58384	0.145084	-	-	-	-	-	-	-	-	-	-	-	-	-	-	-	-	-	-	-
D15S659	0.520884	0.359208	0.039836	-	-	-	-	-	-	-	-	-	-	-	-	-	-	-	-	-	-
D11S2368	0.03715	0.510738	0.007464	0.143736	-	-	-	-	-	-	-	-	-	-	-	-	-	-	-	-	-
D20S470	0.244464	0.461644	0.092624	0.13882	0.1925	-	-	-	-	-	-	-	-	-	-	-	-	-	-	-	-
D1S1656	0.059976	0.102708	0.678866	0.754176	0.441204	0.112424	-	-	-	-	-	-	-	-	-	-	-	-	-	-	-
D22-GATA198B05	0.127114	0.208458	0.11673	0.70987	0.53519	0.059418	0.868312	-	-	-	-	-	-	-	-	-	-	-	-	-	-
D16S539	0.660912	0.33763	0.76418	0.163024	0.80007	0.817448	0.30828	0.422362	-	-	-	-	-	-	-	-	-	-	-	-	-
D7S3048	0.273816	0.645128	0.189446	0.26358	0.766452	0.36282	0.04408	0.213704	0.270358	-	-	-	-	-	-	-	-	-	-	-	-
D8S1132	0.368628	0.900028	0.078882	0.33044	0.401142	0.182376	0.769686	0.928782	0.669942	0.253746	-	-	-	-	-	-	-	-	-	-	-
D4S2366	0.814176	0.605016	0.571006	0.086776	0.658008	0.764706	0.630252	0.13594	0.844988	0.041436	0.961	-	-	-	-	-	-	-	-	-	-
D21S1270	0.38888	0.55303	0.451514	0.173518	0.91833	0.489202	0.071278	0.520114	0.286742	0.34432	0.502128	0.09414	-	-	-	-	-	-	-	-	-
D13S325	0.239312	0.695142	1	0.951448	0.038364	0.298024	0.332994	0.127452	0.26629	0.51381	0.234714	0.787636	0.217372	-	-	-	-	-	-	-	-
D9S925	0.23941	0.499748	0.38617	0.889096	0.28762	0.261506	0.719356	0.021042	0.693344	0.736798	0.638532	0.005374	0.248294	0.48786	-	-	-	-	-	-	-
D3S3045	0.502216	0.461486	0.148902	0.30803	0.140928	0.364778	0.896318	0.007726	0.076476	0.024522	0.852558	0.502314	0.128484	0.607904	0.9386	-	-	-	-	-	-
D14S608	0.992982	0.94292	0.915112	0.193204	0.512886	0.547296	0.840334	0.21636	0.474472	0.298202	0.412172	0.263958	0.617792	0.76356	0.2346	0.839272	-	-	-	-	-
D10S1435	0.565564	0.171144	0.84189	0	0.494168	0.067034	0.11469	0.507254	0.00039	0.530098	0.062784	0.137968	0.313888	0.105346	0.821294	0.75285	0.10858	-	-	-	-
D12S391	0.46921	0.80824	0.376002	0.320076	0.651978	0.667076	0.587972	0.287992	0.35919	0.366176	0.117484	0.12686	0.017476	0.193522	0.733262	0.34923	0.226722	0.741522	-	-	-
D2S1338	0.838896	0.282354	0.998836	0.526736	0.02502	0.409916	0.141848	0.040206	0.847008	0.171966	0.40467	0.220726	0.004272	0.130554	0.720436	0.311086	0.961572	0.094912	0.758048	-	-
D17S1290	0.63535	0.056944	0.618202	0.087206	0.49864	0.057224	0.614026	0.11938	0.775344	0.207278	0.054026	0.702894	0.02505	0	0.165134	0.825712	0.449972	0.03534	0.471374	0.616802	-
D5S2500	0.107068	0.245394	0.49861	0.831084	0.138928	0.680428	0.609872	0.110256	0.679244	0.15491	0.005418	0.320256	0.18849	0.307854	0.477314	0.922846	0.006136	0.802776	0.744942	0.24887	0.66937
